# Supplementary material for: Effects of Rice Bran Extract on the Quality and Digestive Properties of Chinese Steamed Buns
Source: Foods. 2026 Apr 2;15(7):1201. doi: 10.3390/foods15071201 (PMC13073980; doi:10.3390/foods15071201)
Supplement: Supplementary file 1 [file foods-15-01201-s001.zip]

Archive with 1 entries (1 files):
- foods-4188862-supplementary.pdf
